# Supplementary material for: Nudging Interventions on Alcohol and Tobacco Consumption in Adults: A Scoping Review of the Literature
Source: Int J Environ Res Public Health. 2023 Jan 17;20(3):1675. doi: 10.3390/ijerph20031675 (PMC9913966; doi:10.3390/ijerph20031675)
Supplement: Supplementary file 1 [file ijerph-20-01675-s001.zip]

Archive with 1 entries (1 files):
- ijerph-2118793-supplementary.pdf
